# Supplementary material for: Early or Simultaneous Infection with Infectious Pancreatic Necrosis Virus Inhibits Infectious Hematopoietic Necrosis Virus Replication and Induces a Stronger Antiviral Response during Co-infection in Rainbow Trout (Oncorhynchus mykiss)
Source: Viruses. 2022 Aug 6;14(8):1732. doi: 10.3390/v14081732 (PMC9414607; doi:10.3390/v14081732)
Supplement: Supplementary file 1 [file viruses-14-01732-s001.zip]

Archive with 3 entries (3 files):
- Figure.S1.pdf
- Figure.S2.pdf
- Table S1.pdf
